# Supplementary material for: Association between serum creatinine and 30 days all-cause mortality in critically ill patients with non-traumatic subarachnoid hemorrhage: analysis of the MIMIC-IV database
Source: Front Neurol. 2024 Mar 21;15:1359749. doi: 10.3389/fneur.2024.1359749 (PMC10991831; doi:10.3389/fneur.2024.1359749)
Supplement: Supplementary file 1 [file Data_Sheet_1.CSV]

Item	Estimate	HR	Std.Error	Z.value	P.value
admission_age	0.039	1.04	0.006	6.614	0
wbc	0.041	1.042	0.013	3.183	0.001
glucose	0.004	1.004	0.001	4.237	0
aniongap	0.094	1.099	0.023	4.027	0
ptt	0.012	1.012	0.004	3.284	0.001
creatinine	0.179	1.196	0.072	2.478	0.013
